# Supplementary material for: Chronic Stress Segregates Mice into Distinct Behavioral Phenotypes Based on Glucocorticoid Sensitivity
Source: Int J Mol Sci. 2025 Nov 26;26(23):11436. doi: 10.3390/ijms262311436 (PMC12692131; doi:10.3390/ijms262311436)
Supplement: Supplementary file 1 [file ijms-26-11436-s001.zip]

Archive with 3 entries (2 files):
- ijms-3957130-supplementary/
- ijms-3957130-supplementary/FigureS1.pdf
- ijms-3957130-supplementary/TableS1.xlsx
