# Supplementary material for: Chronic Stress Segregates Mice into Distinct Behavioral Phenotypes Based on Glucocorticoid Sensitivity
Source: Int J Mol Sci. 2025 Nov 26;26(23):11436. doi: 10.3390/ijms262311436 (PMC12692131; doi:10.3390/ijms262311436)
Supplement: Supplementary file 1 [file ijms-26-11436-s001.zip › ijms-3957130-supplementary/TableS1.xlsx]

## Sheet: Sheet1
Table S1. Sequences of primers and probes.
gene	forward	reverse	probe	product length
Crh	GGCATCCTGAGAGAAGTCC	GGCTGCAAGAAATTCAAGGG	ROX-ATGCTGCTGGTGGCTCTGTCGTCC-BHQ2	216
Crhr1	GGTCCTGCTGATCAACTTTA	ACATGTAGGTGATGCCCA	ROX- AAGGCTGTGAAGGCCACTCTGGTG-BHQ2	152
Crhbp	TCCATACCAGCACCAAAACTG	CAGCTCCACAAAGTCACCAG	ACTGAAGGCCATGCAAGTGTCCGA	145
Fkbp5	AGAATCAAACGGAAAGGCGAG	CTCGGCAATCAAATGTCCTTC	ROX-CCAAACGAAGGAGCAACGG-BHQ2	103
Nr3c1	ATGTATGACCAATGTAAACACA	GCTCTTCAGACCTTCCTTAG	ROX-TGCAGGTATCCTATGAAGAG-BHQ2	132
Cyp11a1	CCATGCTCAACCTGCCTCC	GTTCTGGGTGTACTCATCAG	ROX-CTCCTCAGAACTAAGACCTGG-BHQ2	113
Cyp11b1	GCAGAGGCAGAGATGATGC	ACAGGCCTGAAAGTGAGGAG	ROX-CACCATGTGCTGAAATCCTTCC-BHQ2	140
Hsd11b1	GCTGAAGCAGAGCAATGGCAG	GTGATGGACACGTTGACCTTGG	ROX-CCTTGGCTGGGAAAATGACCC-BHQ2	162
Mc2r	CTTGCCGAGAAAGATCCTAC	GCCTTGGAAGCAGCAGAATC	ROX-CTGAAGCCAGCAAGCCTGCC-BHQ2	132
Star	AAACTCACTTGGCTGCTCAGTA	TGCGATAGGACCTGGTTGAT	ROX-TGAAGGGGTGGCTGCCGAAG-BHQ2	74
Nr3c2	GTGTGTGGAGATGAGGC	GGACAGTTCTTTCTCCGAAT	ROX-AGAGCCGTGGAAGGACAACACA-BHQ2	155
Gpm6b	CAAGTGCAGTGAAAGAGCTG	TGTAGAACATAAACACTGGCAC	HEX -ACCTATGTGCTGGGAGTGGCCT	150
Hk1	ACATTGTCTCCTGCATCTCC	GCTTTGAATCCCTTTGTCCAC	Cy5- CCTTCTCGTTTCCCTGCAAG-BHQ2	145
Pomc	CTGCTACAGTCGCTCAGGG	CAGTCAGGGGCTGTTCATCT	ROX- AGCGAGAGGTCGAGTTTGCAAGCC-BHQ2	203
Gh	TGCCCTTGTCCAGTCTGTTT	GCTGTCCCTCGGGAATGTAG	ROX-GAGCCCAGCACCTGCACCAG-BHQ2	111
Prl	AGAGCTGTTTGACCGTGTGG	GCAGTCATTGATGACCTTGACC	ROX-AACAGTATGTGCAAGACCGTGAGTTT-BHQ2	127
